# Supplementary material for: Advances in Research on the Regulation of Floral Development by CYC-like Genes
Source: Curr Issues Mol Biol. 2023 Mar 2;45(3):2035–59. doi: 10.3390/cimb45030131 (PMC10047570; doi:10.3390/cimb45030131)
Supplement: Supplementary file 1 [file cimb-45-00131-s001.zip]

Archive with 1 entries (1 files):
- cimb-2191178-supplementary.pdf
